# Supplementary material for: Transforaminal pulsed radiofrequency and epidural steroid injection on chronic lumbar radiculopathy: A prospective observational study from a tertiary care hospital in Vietnam
Source: PLoS One. 2024 Apr 4;19(4):e0292042. doi: 10.1371/journal.pone.0292042 (PMC10994338; doi:10.1371/journal.pone.0292042)
Supplement: S1 Data — (XLSX) [file pone.0292042.s004.xlsx]

## Sheet: Sheet1
DATA (raw)
Patient	Age > 50 (Yes:1, No:)	Sex (male:0, female:1)	Duration		VAS						ODI (Minimal:0, Moderate:1, Severe:2, Cripple:3, Bedbound:4)						SRLT (>75o:0, 35-75o:1, <35o:2)						SASP (0 = ‘‘very dissatisfied’’, 1 = ‘‘dissatisfied’’, 2 = ‘‘neutral’’, 3 = ‘‘satisfied’’, 4 = ‘‘very satisfied’’)
				Etiology (Interverteral disc desorder:0, Stenosis:1, Spondylolisthesis:2)	Baseline	1 week	M1	M3	M6	M12	Baseline	1 week	M1	M3	M6	M12	Baseline	1 week	M1	M3	M6	M12	Day 1	M1	M3	M6	M12
HHD	0	0	8	0	5	2	2	2	3	3	3	1	0	0	0	1	1	0	0	0	0	0	3	4	4	4	4
NTBT	0	0	7	0	6	3	3	3	3	3	3	1	1	1	1	1	1	0	0	0	0	0	3	3	4	4	3
OTH	1	1	9	0	7	3	3	3	3	3	3	3	1	1	1	1	2	0	0	0	0	0	2	3	3	4	3
NTP	1	0	24	1	8	3	3	3	4	5	2	1	1	1	1	2	2	2	1	1	1	1	2	2	3	3	2
LTBB	0	1	36	0	5	2	2	2	3	3	3	1	0	0	0	1	1	0	0	0	0	0	3	3	3	3	3
PVK	0	0	28	0	6	3	3	3	4	4	3	3	1	1	1	2	1	0	0	0	0	0	3	3	4	4	4
NVT	1	0	17	0	7	3	2	3	4	4	3	1	1	1	1	2	2	0	0	0	0	0	2	2	3	3	3
NTH	1	1	6	2	8	3	3	3	4	4	2	1	1	1	1	1	2	1	0	0	1	1	3	3	4	4	4
NDT	0	1	8	0	5	2	3	2	3	4	3	1	0	0	0	1	1	1	0	0	0	0	3	3	3	3	3
PNBV	0	1	7	0	5	2	3	2	3	3	3	3	1	1	1	1	1	0	0	0	0	0	3	3	3	3	3
NHG	1	0	26	0	6	2	2	2	4	4	3	2	1	1	1	2	1	1	0	0	0	0	4	4	4	4	4
NTĐ	1	1	6	0	7	2	3	2	3	3	3	1	1	1	1	1	1	1	0	0	0	0	4	4	4	4	4
PTU	1	0	24	2	8	4	3	4	5	5	2	2	1	1	1	2	2	0	0	0	0	1	2	3	3	3	2
TTP	1	1	22	1	8	4	3	4	5	5	2	1	1	1	1	2	2	2	1	1	1	1	2	2	3	4	2
HKT	1	0	6	0	8	4	4	4	5	5	2	2	1	1	1	2	2	2	1	1	1	1	2	3	3	3	2
NTK	0	0	6	0	6	4	3	4	5	5	3	2	1	1	1	2	1	0	0	0	0	0	4	4	4	4	4
ĐTV	1	1	28	0	6	3	3	3	4	4	3	1	1	1	1	1	1	1	0	0	0	0	4	4	4	4	3
NKH	1	0	9	1	7	3	3	3	4	4	3	2	1	1	1	1	1	1	0	0	0	0	4	4	4	4	3
PTUT	0	0	6	0	5	2	2	2	3	3	3	1	0	0	0	1	1	0	0	0	0	0	4	4	4	4	4
NTT	1	1	7	0	6	3	3	3	3	3	3	1	1	1	1	2	1	1	0	0	0	0	4	4	4	4	3
TTU	1	0	38	1	7	4	3	4	4	4	3	2	1	1	1	2	1	0	1	1	1	1	4	4	4	4	4
TTS	1	1	8	2	8	3	4	3	3	3	2	2	1	1	1	1	2	0	0	0	0	0	2	2	3	3	3
MTH	1	0	25	2	8	4	4	4	5	5	2	1	1	1	1	1	2	2	1	1	1	1	2	2	3	3	3
NTK	1	1	6	1	8	4	4	4	4	5	2	2	2	2	2	2	2	2	1	0	0	1	2	2	4	4	4
NTTI	0	0	8	0	6	3	4	3	3	3	3	1	2	2	2	2	1	0	0	0	0	0	3	3	3	3	3
NBT	1	1	7	1	7	3	3	3	3	3	3	2	1	1	1	1	1	1	0	0	0	0	3	4	4	4	4
LNTY	1	0	8	1	7	3	3	3	3	3	3	1	2	2	2	2	1	1	0	0	0	0	3	4	4	4	4
QKL	0	1	22	0	6	4	3	4	4	4	3	2	1	1	1	1	1	1	0	0	0	0	4	4	4	4	4
VTBT	1	0	8	0	7	3	4	3	3	3	3	3	2	2	2	2	1	1	0	0	0	0	4	4	4	4	4
NVH	1	0	9	1	8	3	3	3	3	3	3	2	2	1	1	1	1	1	0	0	0	0	4	4	4	4	4
NTA	0	1	27	0	7	3	3	3	3	3	3	1	2	2	2	2	1	1	0	0	0	0	4	4	4	4	4
LHQ	1	1	28	1	7	3	3	3	3	3	3	3	2	1	1	1	1	0	0	0	0	0	4	4	4	4	4
PTX	0	0	28	0	6	3	3	3	3	3	3	3	1	1	1	1	1	1	0	0	0	0	3	3	3	3	3
TTTH	1	1	8	2	8	4	4	5	5	5	2	1	2	2	2	2	2	2	1	1	1	1	2	3	3	3	2
NNT	1	0	24	1	8	3	5	4	5	5	2	2	2	2	2	2	2	1	1	1	1	1	3	3	4	4	4
TTCT	1	1	9	2	8	3	3	3	4	4	2	1	2	1	1	1	2	2	1	0	0	1	2	3	4	4	4
NTL	1	0	6	0	8	3	3	3	3	4	2	2	1	1	1	1	1	1	0	0	0	0	3	3	3	3	3
NTTH	0	0	9	0	7	3	3	3	3	3	3	1	1	1	1	2	1	1	0	0	0	0	3	3	4	4	4
ĐĐĐ	1	1	6	2	8	3	3	3	3	3	3	2	1	1	1	1	1	1	0	0	0	0	3	3	3	3	3
TTT	0	0	18	0	7	3	3	3	3	3	3	2	1	1	1	2	1	1	0	0	0	0	3	3	4	4	4
NTV	1	1	7	0	7	3	3	3	3	3	3	2	1	1	1	1	1	1	0	0	0	0	3	3	4	4	4
ĐTT	0	1	9	0	6	3	3	3	3	3	3	2	1	1	1	1	1	0	0	0	0	0	4	4	4	4	4
NNT	0	1	20	0	6	3	3	3	3	3	3	2	1	1	1	1	1	1	0	0	0	0	3	3	3	3	3
PTC	1	1	24	0	6	3	3	3	3	3	3	3	1	1	1	2	1	1	0	0	0	0	3	3	4	4	4
NHH	0	0	25	0	6	3	3	3	3	3	3	2	1	1	1	1	1	1	1	1	1	1	3	3	4	4	4
NTTU	1	0	18	0	6	3	3	3	3	3	3	2	1	1	1	1	1	1	0	0	0	0	3	3	3	3	3
LVT	0	1	7	0	6	3	3	3	3	3	3	2	2	2	2	2	1	0	0	0	0	0	3	3	4	4	4
DNTL	1	1	23	0	6	3	3	3	3	3	3	2	2	2	2	2	1	1	0	0	0	0	3	3	3	3	3
DTP	0	1	25	0	6	3	3	3	3	3	3	2	1	1	1	1	1	0	0	0	0	0	4	4	4	4	4
NMA	0	0	19	0	5	3	3	3	3	3	3	3	1	1	1	1	1	1	0	0	0	0	3	3	3	4	4
NNL	0	0	22	0	5	3	3	3	3	3	3	2	0	0	0	1	1	1	0	0	0	0	3	3	3	3	3
TTT	0	1	24	0	5	3	3	3	3	3	3	2	2	2	2	1	1	0	0	0	0	0	4	4	4	4	4
DHH	0	1	29	0	5	3	3	3	3	3	3	2	1	1	1	1	1	1	0	0	0	0	4	4	4	4	4
NXH	0	1	6	0	5	3	4	3	3	3	3	2	1	1	1	1	1	1	0	0	0	0	4	4	4	4	4
LTMS	0	1	30	0	5	3	3	3	3	3	3	2	2	2	2	2	1	0	0	0	0	0	4	4	4	4	4
HHC	0	0	28	0	5	3	3	3	3	3	3	3	1	1	1	1	1	1	0	0	0	0	4	4	4	4	4
VTS	1	1	6	0	6	3	4	3	3	3	3	2	2	2	1	1	1	0	0	0	0	0	4	4	4	4	4
NDĐ	1	1	7	0	6	3	3	3	3	3	3	2	2	2	2	2	1	0	0	0	0	0	4	4	4	4	3
NĐV	0	1	10	0	6	3	3	3	3	3	3	2	1	1	1	1	1	1	0	0	0	0	4	4	4	4	3
NHTN	0	1	16	0	7	2	3	4	5	5	3	3	2	2	2	2	1	0	0	0	0	0	3	3	3	4	4
NTL	1	1	7	0	7	4	3	4	5	5	2	2	2	2	2	2	1	1	0	0	0	0	3	3	4	4	4
HTN	1	0	25	0	7	3	3	3	4	4	3	2	1	1	1	1	1	1	0	0	0	0	3	3	4	4	4
THD	1	0	28	1	8	2	3	4	4	5	2	2	2	2	1	1	2	0	0	0	0	1	3	3	3	3	3
THK	1	1	26	2	8	3	3	4	4	5	3	2	2	2	2	2	2	2	1	1	1	1	3	3	4	4	4
TTH	1	0	9	2	8	2	3	4	4	4	2	2	1	1	1	1	2	0	0	0	0	1	3	3	4	4	4
NMA	1	1	22	1	8	4	3	4	4	5	2	2	2	2	2	2	2	2	1	1	1	1	3	3	3	3	3
THAN	1	0	7	0	7	4	4	4	4	4	3	3	2	2	2	2	2	2	1	0	0	1	3	3	3	4	4
NND	1	1	6	2	7	3	4	4	4	4	3	3	0	0	0	1	1	1	0	0	0	0	4	4	4	4	4
TTH	1	1	21	0	7	4	3	4	4	4	3	2	2	2	2	2	2	2	1	1	1	1	3	3	3	3	3
DMH	0	1	7	0	7	3	4	4	4	4	3	3	2	2	2	2	1	0	0	0	0	0	4	4	4	4	4
THU	1	1	9	1	8	3	3	4	4	5	2	2	2	2	2	2	1	1	1	1	1	1	4	4	4	4	4
KHO	1	1	35	2	8	3	3	4	4	4	2	2	1	1	1	1	2	2	1	1	1	1	3	3	3	3	3
HUY	1	1	25	1	8	3	3	3	4	4	3	3	2	2	2	2	1	1	0	0	0	0	4	4	4	4	4
THE	1	1	23	2	8	3	3	4	4	5	2	2	2	2	1	1	2	2	1	0	1	1	2	2	3	3	3
LTL	1	0	8	1	8	3	3	3	3	4	3	2	1	1	1	1	2	2	1	0	0	1	2	2	4	4	4
NTA	1	0	25	1	8	3	3	3	3	5	3	3	2	2	2	2	1	1	0	0	0	1	4	4	4	4	4
